# Supplementary material for: Translation of Two Healthy Eating and Active Living Support Programs for Parents of 2–6-Year-Old Children: Outcomes of the ‘Time for Healthy Habits’ Parallel Partially Randomised Preference Trial
Source: Nutrients. 2021 Sep 24;13(10):3348. doi: 10.3390/nu13103348 (PMC8539933; doi:10.3390/nu13103348)
Supplement: Supplementary file 1 [file nutrients-13-03348-s001.zip]

Archive with 1 entries (1 files):
- nutrients-1391701-supplementary.pdf
